# Supplementary material for: Supramolecular Functionalisation of B/N Co-Doped Carbon Nano-Onions for Novel Nanocarrier Systems
Source: Materials (Basel). 2022 Aug 30;15(17):5987. doi: 10.3390/ma15175987 (PMC9456768; doi:10.3390/ma15175987)
Supplement: Supplementary file 1 [file materials-15-05987-s001.zip]

Archive with 1 entries (1 files):
- materials-1846364-supplementary.pdf
